# Supplementary material for: A Green Treatment Mitigates the Limitations of Coffee Silver Skin as a Filler for PLA/PBSA Compatibilized Biocomposites
Source: Molecules. 2023 Dec 31;29(1):226. doi: 10.3390/molecules29010226 (PMC10780561; doi:10.3390/molecules29010226)
Supplement: Supplementary file 1 [file molecules-29-00226-s001.zip]

Archive with 1 entries (1 files):
- molecules-2749942-supplementary.pdf
